# Supplementary material for: Dianthus aticii, a new species from Turkey (Caryophyllaceae)
Source: PhytoKeys. 2015 Apr 2;(48):21–8. doi: 10.3897/phytokeys.48.4446 (PMC4408729; doi:10.3897/phytokeys.48.4446)
Supplement: XML Treatment for Dianthus aticii [file phytokeys.48.4446-treatment1.xml]

<!DOCTYPE tp:taxon-treatment
  PUBLIC "-//TaxonX//DTD Taxonomic Treatment Publishing DTD v0 20100105//EN" "tax-treatment-NSO.dtd">
<tp:taxon-treatment xmlns:tp="http://www.plazi.org/taxpub"><tp:treatment-meta><kwd-group><label>Taxon classification</label><kwd><named-content content-type="kingdom">Plantae</named-content></kwd><kwd><named-content content-type="order">Caryophyllales</named-content></kwd><kwd><named-content content-type="family">Caryophyllaceae</named-content></kwd></kwd-group><mixed-citation publication-type="journal"><person-group><name><surname>Hamzaoğlu</surname><given-names>Ergin</given-names></name><name><surname>Koç</surname><given-names>Murat</given-names></name><name><surname>Aksoy</surname><given-names>Ahmet</given-names></name></person-group><article-title><italic><tp:taxon-name><tp:taxon-name-part taxon-name-part-type="genus">Dianthus</tp:taxon-name-part> <tp:taxon-name-part taxon-name-part-type="species">aticii</tp:taxon-name-part></tp:taxon-name></italic>, a new species from Turkey (<tp:taxon-name><tp:taxon-name-part taxon-name-part-type="family">Caryophyllaceae</tp:taxon-name-part></tp:taxon-name>)</article-title><source>PhytoKeys</source><day>2</day><month>4</month><year>2015</year><volume>2015</volume><issue>48</issue><fpage>21</fpage><lpage>28</lpage><pub-id pub-id-type="doi">10.3897/phytokeys.48.4446</pub-id></mixed-citation></tp:treatment-meta><tp:nomenclature><tp:taxon-name>
                        <tp:taxon-name-part taxon-name-part-type="genus">Dianthus</tp:taxon-name-part>
                        <tp:taxon-name-part taxon-name-part-type="species">aticii</tp:taxon-name-part>
                        <object-id xmlns:xlink="http://www.w3.org/1999/xlink" content-type="ipni" xlink:type="simple">urn:lsid:ipni.org:names:77146130-1</object-id>
                    </tp:taxon-name><tp:taxon-authority>Hamzaoğlu</tp:taxon-authority><tp:taxon-status xmlns:xlink="http://www.w3.org/1999/xlink" xlink:type="simple">sp. nov.</tp:taxon-status><xref ref-type="fig" rid="F1">Figs 1</xref><xref ref-type="fig" rid="F2">, 2</xref></tp:nomenclature><tp:treatment-sec sec-type="Diagnosis"><title>Diagnosis.</title><p>Stems suffruticose (not herbaceous); sterile shoot leaves subulate, subcanaliculate (not linear, flattened or absent); inner epicalyx scales with scarious margin <!--PageBreak-->0.2–0.4 mm wide, arista 1/10–1/7 as long as scale (not with scarious margin 0.3–0.8 mm wide, arista 1/7–1/3 as long as scale).</p></tp:treatment-sec><tp:treatment-sec sec-type="Type"><title>Type.</title><p><bold>TURKEY. Bilecik:</bold> Bilecik highway exit towards Eskişehir, <named-content xmlns:xlink="http://www.w3.org/1999/xlink" content-type="dwc:verbatimCoordinates" xlink:type="simple">40°06'27"N, 29°59'47'E</named-content>, 330 m, stony slopes and steppes, 16 June 2013 (fl, fr), <italic>E. Hamzaoğlu et al. 6743</italic> (holotype: GAZI; isotypes: GAZI, ANK); <bold>Bolu:</bold> Seben, between Bozyer and Korucuk villages, 1025 m, forest clearings, flowing slopes, 19 July 2013, <italic>M. Koç &amp; E. Hamzaoğlu 6868</italic> (paratypes: GAZI, ANK); <bold>Ankara:</bold> Nallıhan, Gökçeöz village, road of forest watchtower, 820 m, forest clearings, stony slopes, 19 July 2013, <italic>M. Koç &amp; E. Hamzaoğlu 6869</italic> (paratypes: GAZI, ANK).</p></tp:treatment-sec><tp:treatment-sec sec-type="Specimens examined"><title>Specimens examined.</title><p><bold><italic><tp:taxon-name><tp:taxon-name-part taxon-name-part-type="genus">Dianthus</tp:taxon-name-part> <tp:taxon-name-part taxon-name-part-type="species">aticii</tp:taxon-name-part></tp:taxon-name></italic> Hamzaoğlu sp. nov.</bold> – <bold>TURKEY. Bilecik:</bold> Bilecik highway exit towards Eskişehir, <named-content xmlns:xlink="http://www.w3.org/1999/xlink" content-type="dwc:verbatimCoordinates" xlink:type="simple">40°06'27"N, 29°59'47'E</named-content>, 330 m, stony slopes and steppes, 16 June 2013, <italic>E. Hamzaoğlu et al. 6743</italic> (holotype: GAZI; isotypes: GAZI, ANK); <bold>Bolu:</bold> Seben, between Bozyer and Korucuk villages, 1025 m, forest clearings, flowing slopes, 19 July 2013, <italic>M. Koç &amp; E. Hamzaoğlu 6868</italic> (paratypes: GAZI, ANK); <bold>Ankara:</bold> Nallıhan, Gökçeöz village, road of forest watchtower, 820 m, forest clearings, stony slopes, 19 July 2013, <italic>M. Koç &amp; E. Hamzaoğlu 6869</italic> (paratypes: GAZI, ANK); <bold><italic><tp:taxon-name><tp:taxon-name-part taxon-name-part-type="genus">Dianthus</tp:taxon-name-part> <tp:taxon-name-part taxon-name-part-type="species">zonatus</tp:taxon-name-part></tp:taxon-name></italic> Fenzl</bold> – <bold>TURKEY. Manisa:</bold> Spil Dağı National Park, road of Atalanı resting area, 1320 m, calcerous rocks, 2 July 2011, <italic>M. Koç &amp; E. Hamzaoğlu 6106</italic> (GAZI); <bold>Kütahya:</bold> İscehisar, around Seydiler, 1150 m, rocks, 5 August 2012, <italic>E. Hamzaoğlu et al. 6584</italic> (GAZI); <bold>Eskişehir:</bold> Around Sivrihisar, 1115 m, rocks, 24 June 2012, <italic>E. Hamzaoğlu et al. 6339</italic> (GAZI); <bold>Konya:</bold> Between Kulu and Cihanbeyli, Kulu exit, 1130 m, steppe, 13 July 2011, <italic>E. Hamzaoğlu et al. 6122</italic> (GAZI); <bold>Ankara:</bold> Polatlı, above Babayokuş village, 900 m, stony places, 2 July 2010, <italic>M. Koç et al. 1205</italic> (GAZI); <bold>Aydın:</bold> Between Söke and Didim, after 4 km from Güllübahçe exit, 820 m, 25 June 2006, <italic>E. Hamzaoğlu et al. 4071</italic> (GAZI); <bold>Muğla:</bold> Köyceğiz, above Yayla village, from Gökçeova Lake to Sandras Mountain summit, 1950 m, serpentine rocks, 15 July 2011, <italic>E. Hamzaoğlu et al. 6198</italic> (GAZI); <bold>Antalya:</bold> Elmalı, N of Vahhabi Ümmi Türbesi, 1480 m, rocks, 12 June 2007, <italic>M. Koç &amp; Ü. Budak 2152</italic> (GAZI); <bold>Karaman:</bold> Between Ermenek and Karaman, 16 km, 1670 m, Pine forest openings, stony places, 18 July 2005, <italic>Ü. Budak et al. 1743</italic> (GAZI); <bold>Niğde:</bold> Çamardı, above Demirkazık village, 1475 m, rocks, 11.7.2012, <italic>E. Hamzaoğlu et al. 6449</italic> (GAZI).</p></tp:treatment-sec><tp:treatment-sec sec-type="Description"><title>Description.</title><p>Suffruticose, several-stemmed, subpruinose herbs. Stems erect, fragile, 20–35 cm tall, branching from upper nodes, 6–10-nodes, glabrous or puberulent. Leaves subcanaliculate, thick, glabrous or puberulent, margins scabrous, ciliate and scarious at base, apex acuminate; sterile shoot leaves subulate, equal or longer than cauline leaves; cauline leaves subulate to linear-filiform, 11–22 × 0.6–1.2 mm, appressed to stem, obviously shorter than internodes, rigid, 3-veined, sheaths equal or slightly longer than wide; upper similar but smaller. Flowers solitary or few in racemes; branches angled at 5–15°, glabrous or sparsely puberulent, up to 3 cm long; pedicels 5–15 mm, glabrous or sparsely puberulent, greenish. Epicalyx scales (4-)6–8(-12), cartilaginous, greenish or straw-coloured, glabrous or puberulent, appressed to calyx, apex acute to acuminate except arista; outer linear-lanceolate, veinless below, indistinctly 5–9-veined above, 1/5–2/5 as long as calyx, 4–8 × 0.8–1.2 mm, with narrowly scari<!--PageBreak--><!--PageBreak-->ous (c. 0.2 mm) margins, arista 1/2–2/3 as long as scale; inner oblong-oblanceolate, veinless below, indistinctly 7–9-veined above, 2/5–1/2 as long as calyx, 6–9 × 2.5–3.5 mm, with scarious (0.2–0.4 mm) margins, arista 1/10–1/7 as long as scale. Calyx cylindric-lanceolate, 16–22 × 3–4.5 mm, distinctly 36–40-veined above, glabrous or puberulent, pale green or sometimes purplish; teeth triangular-lanceolate, 4–5.5 × 1.2–2 mm, 7-veined, with ciliate and scarious margins, apex acute to acuminate, sometimes short mucronate. Petals 20–23 mm long; limb broadly cuneate, 7–8 × 6–7 mm, c. 1/3 as long as petal, completely exserted from calyx, usually spotted, barbulate, pink, yellowish-green beneath, 7–11-toothed to apex, teeth triangular, up to 1/6 as long as limb; claw 12–15 × 1.5 mm, collar almost as wide as claw. Capsule equal in length to calyx. Seeds elliptical, 2–3 × 1.4–2 mm, blackish.</p></tp:treatment-sec><tp:treatment-sec sec-type="Distinction from other taxa"><title>Distinction from other taxa.</title><p><italic><tp:taxon-name><tp:taxon-name-part taxon-name-part-type="genus">Dianthus</tp:taxon-name-part> <tp:taxon-name-part taxon-name-part-type="species">aticii</tp:taxon-name-part></tp:taxon-name></italic> shows close similarities to <italic><tp:taxon-name><tp:taxon-name-part taxon-name-part-type="genus">Dianthus</tp:taxon-name-part> <tp:taxon-name-part taxon-name-part-type="species">zonatus</tp:taxon-name-part></tp:taxon-name></italic> Fenzl because of toothed and barbulate petals, solitary or double flowers, and epicalyx scales that reach up to half of its calyx length (<xref ref-type="bibr" rid="B7">Fenzl 1842</xref>, <xref ref-type="bibr" rid="B3">Boissier 1849</xref>, <xref ref-type="bibr" rid="B15">Tchihatcheff 1860</xref>, <xref ref-type="bibr" rid="B14">Reeve 1967</xref>). Despite these similarities, there are very distinctive differences between <italic><tp:taxon-name><tp:taxon-name-part taxon-name-part-type="genus">Dianthus</tp:taxon-name-part> <tp:taxon-name-part taxon-name-part-type="species">aticii</tp:taxon-name-part></tp:taxon-name></italic> and <italic><tp:taxon-name><tp:taxon-name-part taxon-name-part-type="genus">Dianthus</tp:taxon-name-part> <tp:taxon-name-part taxon-name-part-type="species">zonatus</tp:taxon-name-part></tp:taxon-name></italic> such as stem morphology, leaf shape, and size of epicalyx scales and petals (Table <xref ref-type="table" rid="T1">1</xref>, Figure <xref ref-type="fig" rid="F2">2</xref>).</p></tp:treatment-sec><tp:treatment-sec sec-type="Key to the two closely related Dianthus species"><title>Key to the two closely related <italic><tp:taxon-name><tp:taxon-name-part taxon-name-part-type="genus">Dianthus</tp:taxon-name-part></tp:taxon-name></italic> species</title><table-wrap content-type="key" position="anchor" orientation="portrait"><table rules="all"><tbody><tr><td rowspan="1" colspan="1">1</td><td rowspan="1" colspan="1">Stems suffruticose; sterile shoot leaves subulate and subcanaliculate; inner epicalyx scales with scarious margin 0.2–0.4 mm wide; petals 20–23 mm long</td><td rowspan="1" colspan="1"><bold><italic><tp:taxon-name><tp:taxon-name-part taxon-name-part-type="genus">Dianthus</tp:taxon-name-part> <tp:taxon-name-part taxon-name-part-type="species">aticii</tp:taxon-name-part></tp:taxon-name></italic> sp. nov.</bold></td></tr><tr><td rowspan="1" colspan="1">–</td><td rowspan="1" colspan="1">Stems herbaceous; sterile shoot leaves linear and flattened or absent; inner epicalyx scales with scarious margin 0.3–0.8 mm wide; petals 24–31 mm long</td><td rowspan="1" colspan="1"><bold><italic><tp:taxon-name><tp:taxon-name-part taxon-name-part-type="genus">Dianthus</tp:taxon-name-part> <tp:taxon-name-part taxon-name-part-type="species">zonatus</tp:taxon-name-part></tp:taxon-name></italic></bold></td></tr><!--PageBreak--></tbody></table></table-wrap></tp:treatment-sec><tp:treatment-sec sec-type="Seed morphology"><title>Seed morphology.</title><p>Seeds of <italic><tp:taxon-name><tp:taxon-name-part taxon-name-part-type="genus">Dianthus</tp:taxon-name-part> <tp:taxon-name-part taxon-name-part-type="species">aticii</tp:taxon-name-part></tp:taxon-name></italic> are elliptical, 2–3 × 1.4–2 mm, black, granular; dorsal surface convex, with regular rectangular cells, tuberculate, with 4–7 teeth on each margin, teeth V-undulate, apparent; ventral surface flat, with irregular rectangular cells, tuberculate, with 4–7 teeth on each margin, teeth S-undulate, not apparent; apex beaked. The seeds of <italic><tp:taxon-name><tp:taxon-name-part taxon-name-part-type="genus">Dianthus</tp:taxon-name-part> <tp:taxon-name-part taxon-name-part-type="species">aticii</tp:taxon-name-part></tp:taxon-name></italic> are different from the seeds of <italic><tp:taxon-name><tp:taxon-name-part taxon-name-part-type="genus">Dianthus</tp:taxon-name-part> <tp:taxon-name-part taxon-name-part-type="species">zonatus</tp:taxon-name-part></tp:taxon-name></italic> in terms of shape and cell edges of both the dorsal and ventral surfaces (Table <xref ref-type="table" rid="T1">1</xref>, Figure <xref ref-type="fig" rid="F2">2</xref>).</p><fig id="F1" position="float" orientation="portrait"><label>Figure 1.</label><caption><p>Photographs of plant habit and flowers of <italic><tp:taxon-name><tp:taxon-name-part taxon-name-part-type="genus">Dianthus</tp:taxon-name-part> <tp:taxon-name-part taxon-name-part-type="species">aticii</tp:taxon-name-part></tp:taxon-name></italic> and <italic><tp:taxon-name><tp:taxon-name-part taxon-name-part-type="genus">Dianthus</tp:taxon-name-part> <tp:taxon-name-part taxon-name-part-type="species">zonatus</tp:taxon-name-part></tp:taxon-name></italic>. <italic><tp:taxon-name><tp:taxon-name-part taxon-name-part-type="genus">Dianthus</tp:taxon-name-part> <tp:taxon-name-part taxon-name-part-type="species">aticii</tp:taxon-name-part></tp:taxon-name></italic> – <bold>A1</bold> Habit <bold>B1</bold> Flower; <italic><tp:taxon-name><tp:taxon-name-part taxon-name-part-type="genus">Dianthus</tp:taxon-name-part> <tp:taxon-name-part taxon-name-part-type="species">zonatus</tp:taxon-name-part></tp:taxon-name></italic> – <bold>A2</bold> Habit <bold>B2</bold> Flower.</p></caption><graphic xmlns:xlink="http://www.w3.org/1999/xlink" xlink:href="phytokeys-048-021-g001.jpg" position="float" orientation="portrait" xlink:type="simple" id="oo_41398.jpg"/></fig><fig id="F2" position="float" orientation="portrait"><label>Figure 2.</label><caption><p>SEM photographs of the seed coat. <bold>A</bold> <italic><tp:taxon-name><tp:taxon-name-part taxon-name-part-type="genus">Dianthus</tp:taxon-name-part> <tp:taxon-name-part taxon-name-part-type="species">aticii</tp:taxon-name-part></tp:taxon-name></italic> <bold>B</bold> <italic><tp:taxon-name><tp:taxon-name-part taxon-name-part-type="genus">Dianthus</tp:taxon-name-part> <tp:taxon-name-part taxon-name-part-type="species">zonatus</tp:taxon-name-part></tp:taxon-name></italic> <bold>1–3</bold> dorsal surface <bold>4–6</bold> ventral surface (scale bars: <bold>1</bold> and <bold>4:</bold> 1 mm, <bold>2</bold> and <bold>5:</bold> 20 μm, <bold>3</bold> and <bold>6:</bold> 10 μm).</p></caption><graphic xmlns:xlink="http://www.w3.org/1999/xlink" xlink:href="phytokeys-048-021-g002.jpg" position="float" orientation="portrait" xlink:type="simple" id="oo_41399.jpg"/></fig></tp:treatment-sec><tp:treatment-sec sec-type="Phenology"><title>Phenology.</title><p>The new species was observed flowering in June and July, in stony slopes and steppes, between 330 and 1025 m.</p></tp:treatment-sec><tp:treatment-sec sec-type="Chorology and ecology"><title>Chorology and ecology.</title><!--PageBreak--><p><italic><tp:taxon-name><tp:taxon-name-part taxon-name-part-type="genus">Dianthus</tp:taxon-name-part> <tp:taxon-name-part taxon-name-part-type="species">aticii</tp:taxon-name-part></tp:taxon-name></italic> grows in relatively sub-arid forest clearings in Bilecik, Seben (Bolu), and Nallıhan (Ankara); <italic>it</italic> grows in moist areas where the Euro-Siberian and Irano-Turanian phytogeographic regions coincide in the northwest part of Turkey (<xref ref-type="bibr" rid="B5">Davis 1965</xref>). The forest clearings of these areas that are sub-arid, compared with the oceanic climate zone, were occupied by some semi-xeric species. These areas where the forest and steppe formations co-exist are the ideal habitats for <italic><tp:taxon-name><tp:taxon-name-part taxon-name-part-type="genus">Dianthus</tp:taxon-name-part> <tp:taxon-name-part taxon-name-part-type="species">aticii</tp:taxon-name-part></tp:taxon-name></italic>. The species grows on stony slopes within forest openings together with <italic><tp:taxon-name><tp:taxon-name-part taxon-name-part-type="genus">Quercus</tp:taxon-name-part> <tp:taxon-name-part taxon-name-part-type="species">pubescens</tp:taxon-name-part></tp:taxon-name></italic> Willd., <italic><tp:taxon-name><tp:taxon-name-part taxon-name-part-type="genus">Juniperus</tp:taxon-name-part> <tp:taxon-name-part taxon-name-part-type="species">oxycedrus</tp:taxon-name-part></tp:taxon-name></italic> L., <tp:taxon-name><tp:taxon-name-part taxon-name-part-type="genus">Crataegus</tp:taxon-name-part> <tp:taxon-name-part taxon-name-part-type="species">monogyna</tp:taxon-name-part> <tp:taxon-name-part taxon-name-part-type="authority">Jacq. </tp:taxon-name-part> <tp:taxon-name-part taxon-name-part-type="infraspecific-rank">subsp.</tp:taxon-name-part> <tp:taxon-name-part taxon-name-part-type="subspecies">monogyna</tp:taxon-name-part></tp:taxon-name>, <italic><tp:taxon-name><tp:taxon-name-part taxon-name-part-type="genus">Cistus</tp:taxon-name-part> <tp:taxon-name-part taxon-name-part-type="species">creticus</tp:taxon-name-part></tp:taxon-name></italic> L., <italic><tp:taxon-name><tp:taxon-name-part taxon-name-part-type="genus">Jasminum</tp:taxon-name-part> <tp:taxon-name-part taxon-name-part-type="species">fruticans</tp:taxon-name-part></tp:taxon-name></italic> L., <italic><tp:taxon-name><tp:taxon-name-part taxon-name-part-type="genus">Helianthemum</tp:taxon-name-part> <tp:taxon-name-part taxon-name-part-type="species">nummularium</tp:taxon-name-part></tp:taxon-name></italic> (L.) Miller, <italic><tp:taxon-name><tp:taxon-name-part taxon-name-part-type="genus">Fumana</tp:taxon-name-part> <tp:taxon-name-part taxon-name-part-type="species">thymifolia</tp:taxon-name-part></tp:taxon-name></italic> (L.) Verlot, <italic><tp:taxon-name><tp:taxon-name-part taxon-name-part-type="genus">Alyssum</tp:taxon-name-part> <tp:taxon-name-part taxon-name-part-type="species">sibiricum</tp:taxon-name-part></tp:taxon-name></italic> Willd., <italic><tp:taxon-name><tp:taxon-name-part taxon-name-part-type="genus">Silene</tp:taxon-name-part> <tp:taxon-name-part taxon-name-part-type="species">italica</tp:taxon-name-part></tp:taxon-name></italic> (L.) Pers., <italic><tp:taxon-name><tp:taxon-name-part taxon-name-part-type="genus">Pilosella</tp:taxon-name-part> <tp:taxon-name-part taxon-name-part-type="species">piloselloides</tp:taxon-name-part></tp:taxon-name></italic> (Vill.) Sojak, <italic><tp:taxon-name><tp:taxon-name-part taxon-name-part-type="genus">Onosma</tp:taxon-name-part> <tp:taxon-name-part taxon-name-part-type="species">tauricum</tp:taxon-name-part></tp:taxon-name></italic> Pallas ex Willd., <italic><tp:taxon-name><tp:taxon-name-part taxon-name-part-type="genus">Veronica</tp:taxon-name-part> <tp:taxon-name-part taxon-name-part-type="species">multifida</tp:taxon-name-part></tp:taxon-name></italic> L., <italic><tp:taxon-name><tp:taxon-name-part taxon-name-part-type="genus">Teucrium</tp:taxon-name-part> <tp:taxon-name-part taxon-name-part-type="species">polium</tp:taxon-name-part></tp:taxon-name></italic> L., <italic><tp:taxon-name><tp:taxon-name-part taxon-name-part-type="genus">Acantholimon</tp:taxon-name-part> <tp:taxon-name-part taxon-name-part-type="species">acerosum</tp:taxon-name-part></tp:taxon-name></italic> (Willd.) Boiss., <italic><tp:taxon-name><tp:taxon-name-part taxon-name-part-type="genus">Hypericum</tp:taxon-name-part> <tp:taxon-name-part taxon-name-part-type="species">perforatum</tp:taxon-name-part></tp:taxon-name></italic> L., <italic><tp:taxon-name><tp:taxon-name-part taxon-name-part-type="genus">Genista</tp:taxon-name-part> <tp:taxon-name-part taxon-name-part-type="species">tinctoria</tp:taxon-name-part></tp:taxon-name></italic> L., <tp:taxon-name><tp:taxon-name-part taxon-name-part-type="genus">Vicia</tp:taxon-name-part> <tp:taxon-name-part taxon-name-part-type="species">cracca</tp:taxon-name-part> <tp:taxon-name-part taxon-name-part-type="authority">L. </tp:taxon-name-part> <tp:taxon-name-part taxon-name-part-type="infraspecific-rank">subsp.</tp:taxon-name-part> <tp:taxon-name-part taxon-name-part-type="subspecies">stenophylla</tp:taxon-name-part></tp:taxon-name> Vel., <italic><tp:taxon-name><tp:taxon-name-part taxon-name-part-type="genus">Astragalus</tp:taxon-name-part> <tp:taxon-name-part taxon-name-part-type="species">vulnerariae</tp:taxon-name-part></tp:taxon-name></italic> DC., <italic><tp:taxon-name><tp:taxon-name-part taxon-name-part-type="genus">Astragalus</tp:taxon-name-part> <tp:taxon-name-part taxon-name-part-type="species">microcephalus</tp:taxon-name-part></tp:taxon-name></italic> Willd., <italic><tp:taxon-name><tp:taxon-name-part taxon-name-part-type="genus">Rosa</tp:taxon-name-part> <tp:taxon-name-part taxon-name-part-type="species">canina</tp:taxon-name-part></tp:taxon-name></italic> L., and <italic><tp:taxon-name><tp:taxon-name-part taxon-name-part-type="genus">Centaurea</tp:taxon-name-part> <tp:taxon-name-part taxon-name-part-type="species">urvillei</tp:taxon-name-part></tp:taxon-name></italic> DC.</p></tp:treatment-sec><tp:treatment-sec sec-type="Conservation status"><title>Conservation status.</title><p>According to the current data <italic><tp:taxon-name><tp:taxon-name-part taxon-name-part-type="genus">Dianthus</tp:taxon-name-part> <tp:taxon-name-part taxon-name-part-type="species">aticii</tp:taxon-name-part></tp:taxon-name></italic> grows in the Bilecik, Seben (Bolu), and Nallıhan (Ankara) districts, which have an area of approximately 7000 km<sup>2</sup>. This has a discontinuous distribution due to dense forests, settlement, and farming areas. The open areas, which this species prefers, have the potential of possible settlements and agricultural activities. Therefore, the habitat of this species is under danger of being decreased and disturbed/destroyed in the future. Therefore, it is proposed that the species should be classified as <italic><tp:taxon-name><tp:taxon-name-part taxon-name-part-type="genus">Vulnerable</tp:taxon-name-part></tp:taxon-name></italic> [VU (B1b-iii) according to the International Union for Conservation of Nature (IUCN) categories (<xref ref-type="bibr" rid="B11">IUCN 2014</xref>)].</p></tp:treatment-sec><tp:treatment-sec sec-type="Etymology"><title>Etymology.</title><p>The species is named in honour of the eminent Turkish hydrobiologist Prof Dr Tahir Atıcı (Gazi Faculty of Education, Gazi University, Ankara).</p></tp:treatment-sec><tp:treatment-sec><!--Section generated to contain objects referenced in tp:taxon-treatment.--><table-wrap id="T1" position="float" orientation="portrait"><label>Table 1.</label><caption><p>Diagnostic characters between <italic><tp:taxon-name><tp:taxon-name-part taxon-name-part-type="genus">Dianthus</tp:taxon-name-part> <tp:taxon-name-part taxon-name-part-type="species">aticii</tp:taxon-name-part></tp:taxon-name></italic> and <italic><tp:taxon-name><tp:taxon-name-part taxon-name-part-type="genus">Dianthus</tp:taxon-name-part> <tp:taxon-name-part taxon-name-part-type="species">zonatus</tp:taxon-name-part></tp:taxon-name></italic>.</p></caption><table rules="all"><tbody><tr><th rowspan="1" colspan="1">Characters</th><th rowspan="1" colspan="1"><italic><tp:taxon-name><tp:taxon-name-part taxon-name-part-type="genus">Dianthus</tp:taxon-name-part> <tp:taxon-name-part taxon-name-part-type="species">aticii</tp:taxon-name-part></tp:taxon-name></italic></th><th rowspan="1" colspan="1"><italic><tp:taxon-name><tp:taxon-name-part taxon-name-part-type="genus">Dianthus</tp:taxon-name-part> <tp:taxon-name-part taxon-name-part-type="species">zonatus</tp:taxon-name-part></tp:taxon-name></italic></th></tr><tr><td rowspan="1" colspan="1">Stems</td><td rowspan="1" colspan="1">suffruticose</td><td rowspan="1" colspan="1">herbaceous</td></tr><tr><td rowspan="1" colspan="1">Sterile shoot leaves</td><td rowspan="1" colspan="1">subulate, subcanaliculate</td><td rowspan="1" colspan="1">linear, flattened</td></tr><tr><td rowspan="1" colspan="1">Cauline leaves</td><td rowspan="1" colspan="1">subcanaliculate,<break/> subulate to linear-filiform</td><td rowspan="1" colspan="1">flattened, linear to linear-filiform</td></tr><tr><td rowspan="1" colspan="1">Outer epicalyx scales</td><td rowspan="1" colspan="1">4–8 mm long</td><td rowspan="1" colspan="1">5–15 mm long</td></tr><tr><td rowspan="1" colspan="1">Inner epicalyx scales</td><td rowspan="1" colspan="1">6–9 mm long, scarious margin 0.2–0.4 mm wide, arista 1/10–1/7 as long as scale</td><td rowspan="1" colspan="1">8–16 mm long, scarious margin 0.4–0.8 mm wide, arista 1/6–1/3 as long as scale</td></tr><tr><td rowspan="1" colspan="1">Petals</td><td rowspan="1" colspan="1">20–23 mm long; limbs 7–8 mm long; claw 12–15 mm long</td><td rowspan="1" colspan="1">24–31 mm long; limbs 8–10 mm long; claw 16–21 mm long</td></tr><tr><td rowspan="1" colspan="1">Seed shape</td><td rowspan="1" colspan="1">elliptical</td><td rowspan="1" colspan="1">suborbicular</td></tr><tr><td rowspan="1" colspan="1">Cell edges of dorsal surface of seed</td><td rowspan="1" colspan="1">V-undulate</td><td rowspan="1" colspan="1">S-undulate</td></tr><tr><td rowspan="1" colspan="1">Cell edges of ventral surface of seed</td><td rowspan="1" colspan="1">S-undulate</td><td rowspan="1" colspan="1">V-undulate</td></tr></tbody></table></table-wrap></tp:treatment-sec><ref-list><ref id="B7"><mixed-citation xmlns:xlink="http://www.w3.org/1999/xlink" xlink:type="simple"><person-group><name name-style="western"><surname>Fenzl</surname><given-names>E</given-names></name></person-group> (<year>1842</year>) <source>Pugillus Plantarum Novarum Syriæ et Tauri Occidentalis Primus. apud F. Beck</source>, <publisher-loc>Vienne</publisher-loc>, <lpage>11</lpage>.</mixed-citation></ref><ref id="B3"><mixed-citation xmlns:xlink="http://www.w3.org/1999/xlink" xlink:type="simple"><person-group><name name-style="western"><surname>Boissier</surname><given-names>E</given-names></name></person-group> (<year>1849</year>) <source>Diagnoses Plantarum Orientalium novarum</source>, <series>Ser. 1(8)</series>. <publisher-name>Typis Marci Ducloux et Cons</publisher-name>, <publisher-loc>Paris</publisher-loc>, <fpage>67</fpage>–<lpage>68</lpage>.</mixed-citation></ref><ref id="B15"><mixed-citation xmlns:xlink="http://www.w3.org/1999/xlink" xlink:type="simple"><person-group><name name-style="western"><surname>Tchihatcheff</surname><given-names>P</given-names></name></person-group> (<year>1860</year>) <source>Asie Mineure: description physique, statistique et archéologique de cette contrée</source>. <publisher-name>Gide [et] Baudry</publisher-name>, <publisher-loc>Paris</publisher-loc>, <size units="page">222</size>.</mixed-citation></ref><ref id="B14"><mixed-citation xmlns:xlink="http://www.w3.org/1999/xlink" xlink:type="simple"><person-group><name name-style="western"><surname>Reeve</surname><given-names>H</given-names></name></person-group> (<year>1967</year>) <article-title><italic><tp:taxon-name><tp:taxon-name-part taxon-name-part-type="genus">Dianthus</tp:taxon-name-part></tp:taxon-name></italic> L.</article-title> In: <person-group><name name-style="western"><surname>Davis</surname><given-names>PH</given-names></name></person-group> (<role>Ed.</role>) <source>Flora of Turkey and the East Aegean Islands</source>, <volume>Vol. 2</volume>. <publisher-name>Edinburgh University Press</publisher-name>, <publisher-loc>Edinburgh</publisher-loc>, <fpage>99</fpage>–<lpage>131</lpage>.</mixed-citation></ref><ref id="B5"><mixed-citation xmlns:xlink="http://www.w3.org/1999/xlink" xlink:type="simple"><person-group><name name-style="western"><surname>Davis</surname><given-names>PH</given-names></name></person-group> (<year>1965</year>) <source>Flora of Turkey and the East Aegean Islands</source>, <volume>Vol. 1</volume>. <publisher-name>Edinburgh University Press</publisher-name>, <publisher-loc>Edinburgh</publisher-loc>, <fpage>1</fpage>–<lpage>25</lpage>.</mixed-citation></ref><ref id="B11"><mixed-citation xmlns:xlink="http://www.w3.org/1999/xlink" xlink:type="simple"><institution xlink:type="simple">IUCN</institution> Guidelines for Using the IUCN Red List Categories and Criteria. Version 11, February <year>2014</year>. <ext-link ext-link-type="uri" xlink:href="http://jr.iucnredlist.org/documents/RedListGuidelines.pdf" xlink:type="simple">http://jr.iucnredlist.org/documents/RedListGuidelines.pdf</ext-link> [accessed 25 December 2014]</mixed-citation></ref></ref-list></tp:taxon-treatment>
